# Supplementary material for: A new genus and species of Macrosiphini (Hemiptera, Aphididae) from China, living on Isodon eriocalyx
Source: Zookeys. 2013 Dec 5;(359):1–12. doi: 10.3897/zookeys.359.6219 (PMC3867172; doi:10.3897/zookeys.359.6219)
Supplement: XML Treatment for Nigritergaphis [file zookeys.359.6219-treatment1.xml]

<!DOCTYPE tp:taxon-treatment
  PUBLIC "-//TaxonX//DTD Taxonomic Treatment Publishing DTD v0 20100105//EN" "tax-treatment-NSO.dtd">
<tp:taxon-treatment xmlns:tp="http://www.plazi.org/taxpub"><tp:treatment-meta><mixed-citation publication-type="journal"><person-group><name><surname>Zhang</surname><given-names>Bin</given-names></name><name><surname>Lou</surname><given-names>Ya-Meng</given-names></name><name><surname>Qiao</surname><given-names>Ge-Xia</given-names></name></person-group><article-title>A new genus and species of Macrosiphini (Hemiptera, Aphididae) from China, living on <italic>Isodon eriocalyx</italic></article-title><source>Zookeys</source><day>5</day><month>12</month><year>2013</year><volume>2013</volume><issue>359</issue><fpage>1</fpage><lpage>12</lpage><pub-id pub-id-type="doi">10.3897/zookeys.359.6219</pub-id></mixed-citation></tp:treatment-meta><tp:nomenclature><tp:taxon-name>
                        <tp:taxon-name-part taxon-name-part-type="genus">Nigritergaphis</tp:taxon-name-part>
                        <object-id xmlns:xlink="http://www.w3.org/1999/xlink" content-type="zoobank" xlink:type="simple">http://zoobank.org/A6C6E2DA-EF71-4F53-BCC6-E8739048FF4D</object-id>
                        <object-id xmlns:xlink="http://www.w3.org/1999/xlink" xlink:type="simple">http://species-id.net/wiki/Nigritergaphis</object-id>
                    </tp:taxon-name><tp:taxon-status xmlns:xlink="http://www.w3.org/1999/xlink" xlink:type="simple">gen. n.</tp:taxon-status></tp:nomenclature><tp:treatment-sec sec-type="Type-species"><title>Type-species.</title><p><italic><tp:taxon-name>Nigritergaphis crassisetosa</tp:taxon-name></italic> sp. n.</p></tp:treatment-sec><tp:treatment-sec sec-type="Etymology"><title>Etymology.</title><p>The generic name, <italic><tp:taxon-name>Nigritergaphis</tp:taxon-name></italic> is feminine in gender and derived from the Latin words terms “<italic>nigr-</italic>” (=shining black), and “<italic>terg-</italic>” (=dorsum or back) combined with “<italic>aphis</italic>” (=plant louse).</p></tp:treatment-sec><tp:treatment-sec sec-type="Generic diagnosis"><title>Generic diagnosis.</title><p><italic>In apterae</italic>: Body elliptical, of medium size. Median frontal tubercle poorly developed, antennal tubercles developed, diverging, slightly higher than median frontal tubercle, so that frons is shallowly “W”-shaped. Tergum smooth and sclerotic. Dorsal setae of body numerous, long, thick, stiff, and arising from tuberculate bases; ventral setae very sparse. Ultimate rostral segment longer than second hind tarsal segment, with 2–3 pairs of accessory setae. Eyes with relatively few facets. Antennae 5- or 6-segmented, much shorter than body, without secondary rhinaria; processus terminalis about 2–3 times longer than base of the last segment. Mesosternal furca with a short stem or separate arms. First tarsal chaetotaxy 2, 2, 2. Spiracles small, oval or reniform, open; spiracular plates oval. Marginal tubercles absent. Siphunculi short and tapering, slightly swollen towards base, with distinct imbrication and a well-developed flange, and sometimes with one seta. Cauda helmet-shaped, but slightly acute at apex, with 4 setae. Genital plate with 2 anterior setae and 10–12 posterior setae. <italic>In alatae</italic>: Abdominal tergites each with one pair of marginal patches and an imperfect spino-pleural dark band. Antennae 6-segmented, segments III–V with large and round secondary rhinaria. Fore wing median vein with two-forks, hind wing with two obliques, all veins without fuscous borders.</p></tp:treatment-sec><tp:treatment-sec sec-type="Taxonomic notes"><title>Taxonomic notes.</title><p><italic><tp:taxon-name>Nigritergaphis</tp:taxon-name></italic> belongs to the tribe <tp:taxon-name>Macrosiphini</tp:taxon-name> of the family <tp:taxon-name>Aphididae</tp:taxon-name>, but has a unique combination of features justifying the erection of a new genus. Compared with other aphid genera associated with <tp:taxon-name>Lamiaceae</tp:taxon-name>, it differs by having numerous, thick long and stiff dorsal setae arising from tuberculate bases, and first tarsal chaetotaxy: 2, 2, 2. It is similar to <italic><tp:taxon-name>Roepkea</tp:taxon-name></italic> Hille Ris Lambers in the shape of the cauda, dorsal ornamentation and lack of marginal tubercles, but differs from that genus as follows: siphunculi only with weak imbrications (in <italic><tp:taxon-name>Roepkea</tp:taxon-name></italic>: ornamented with transverse rows of small spicules); body dorsum completely sclerotic and smooth (in <italic><tp:taxon-name>Roepkea</tp:taxon-name></italic>: usually dark, sclerotic, but with pale patches on the marginal areas, and with numerous small spicules). The new genus resembles <italic><tp:taxon-name>Brachycaudus</tp:taxon-name></italic> van der Goot in the shape of cauda, and in dorsal sclerotization, but may be distinguished from that genus by the following: lack of marginal abdominal tubercles (in <italic><tp:taxon-name>Brachycaudus</tp:taxon-name></italic> these are frequently present on several body segments); spiracular pores oval or reniform (in <italic><tp:taxon-name>Brachycaudus</tp:taxon-name></italic> they are circular and large); siphunculi imbricated and without a sharply limited subapical constriction (in <italic><tp:taxon-name>Brachycaudus</tp:taxon-name></italic> rather smooth, and with a sharply limited constriction below the flange). The new genus resembles <italic><tp:taxon-name>Dysaphis</tp:taxon-name></italic> Börner in the shape of spiracular pores and the shape of the cauda, but differs from <italic><tp:taxon-name>Dysaphis</tp:taxon-name></italic> as follows: abdomen of apterae with a complete sclerotic shield (in <italic><tp:taxon-name>Dysaphis</tp:taxon-name></italic> dorsal sclerotization never forms a complete shield); without spinal and marginal tubercles (in <italic><tp:taxon-name>Dysaphis</tp:taxon-name></italic> spinal and marginal tubercles are characteristically present).</p></tp:treatment-sec></tp:taxon-treatment>
