# Supplementary material for: A new genus and species of Macrosiphini (Hemiptera, Aphididae) from China, living on Isodon eriocalyx
Source: Zookeys. 2013 Dec 5;(359):1–12. doi: 10.3897/zookeys.359.6219 (PMC3867172; doi:10.3897/zookeys.359.6219)
Supplement: XML Treatment for Nigritergaphis crassisetosa [file zookeys.359.6219-treatment2.xml]

<!DOCTYPE tp:taxon-treatment
  PUBLIC "-//TaxonX//DTD Taxonomic Treatment Publishing DTD v0 20100105//EN" "tax-treatment-NSO.dtd">
<tp:taxon-treatment xmlns:tp="http://www.plazi.org/taxpub"><tp:treatment-meta><mixed-citation publication-type="journal"><person-group><name><surname>Zhang</surname><given-names>Bin</given-names></name><name><surname>Lou</surname><given-names>Ya-Meng</given-names></name><name><surname>Qiao</surname><given-names>Ge-Xia</given-names></name></person-group><article-title>A new genus and species of Macrosiphini (Hemiptera, Aphididae) from China, living on <italic>Isodon eriocalyx</italic></article-title><source>Zookeys</source><day>5</day><month>12</month><year>2013</year><volume>2013</volume><issue>359</issue><fpage>1</fpage><lpage>12</lpage><pub-id pub-id-type="doi">10.3897/zookeys.359.6219</pub-id></mixed-citation></tp:treatment-meta><tp:nomenclature><tp:taxon-name>
                        <tp:taxon-name-part taxon-name-part-type="genus">Nigritergaphis</tp:taxon-name-part>
                        <tp:taxon-name-part taxon-name-part-type="species">crassisetosa</tp:taxon-name-part>
                        <object-id xmlns:xlink="http://www.w3.org/1999/xlink" content-type="zoobank" xlink:type="simple">http://zoobank.org/139676D8-D790-437C-9B80-79AC01C78E02</object-id>
                        <object-id xmlns:xlink="http://www.w3.org/1999/xlink" xlink:type="simple">http://species-id.net/wiki/Nigritergaphis_crassisetosa</object-id>
                    </tp:taxon-name><tp:taxon-status xmlns:xlink="http://www.w3.org/1999/xlink" xlink:type="simple">sp. n.</tp:taxon-status><xref ref-type="fig" rid="F1">Figures 1</xref><xref ref-type="fig" rid="F5">–38</xref></tp:nomenclature><tp:treatment-sec sec-type="Locus typicus"><title>Locus typicus.</title><p>China (Yunnan: Kunming City, Heilongtan Town, Alt. 1922m, <named-content xmlns:xlink="http://www.w3.org/1999/xlink" content-type="dwc:verbatimCoordinates" xlink:type="simple"><named-content content-type="dwc:verbatimCoordinates" xlink:type="simple">102.44°E, 25.8°N</named-content></named-content>).</p></tp:treatment-sec><tp:treatment-sec sec-type="Etymology"><title>Etymology.</title><p>The specific name, <italic>crassisetosa</italic> is composed of the Latin words “<italic>crassis</italic>” (= thick) and “<italic>setosa</italic>” (= covered with hairs), due to the long and thick setae of body.</p></tp:treatment-sec><tp:treatment-sec sec-type="Description"><title>Description.</title><p><italic>Apterous viviparous female</italic>: Body elliptical, 1.42–1.58 mm long, 0.77–0.96 mm wide. Adult body black in life, nymphs dark green (<xref ref-type="fig" rid="F5">Fig. 38</xref>).</p></tp:treatment-sec><tp:treatment-sec sec-type="Mounted specimens"><title>Mounted specimens.</title><p>Body. Dorsum brown. Antennal segments I-II dark brown, segment V and base of segment VI brown, others pale. Siphunculi dark brown. For morphometric data see <xref ref-type="table" rid="T1">Table 1</xref>.</p><table-wrap id="T1" position="float" orientation="portrait"><label>Table 1.</label><caption><p>Biometric data for <italic><tp:taxon-name>Nigritergaphis crassisetosa</tp:taxon-name></italic> sp. n. (measurements in mm).</p></caption><table><tbody><tr><th rowspan="2" colspan="1"/><th rowspan="1" colspan="2">Apterous viviparous females n = 25</th><th rowspan="2" colspan="1">Alate viviparous females n=12</th></tr><tr><th rowspan="1" colspan="1">Ant. 5-segmented (n=10 )</th><th rowspan="1" colspan="1">Ant. 6-segmented (n=15)</th></tr><tr><td rowspan="1" colspan="1">Body length</td><td rowspan="1" colspan="1">1.42–1.58</td><td rowspan="1" colspan="1">1.43–1.56</td><td rowspan="1" colspan="1">1.50–1.64</td></tr><tr><td rowspan="1" colspan="1">Body width</td><td rowspan="1" colspan="1">0.82–0.96</td><td rowspan="1" colspan="1">0.77–0.89</td><td rowspan="1" colspan="1">0.69–0.79</td></tr><tr><td rowspan="1" colspan="1">Antenna length</td><td rowspan="1" colspan="1">0.52–0.62</td><td rowspan="1" colspan="1">0.58–0.65</td><td rowspan="1" colspan="1">0.72–1.14</td></tr><tr><td rowspan="1" colspan="1">Antennal segment I</td><td rowspan="1" colspan="1">0.054–0.065</td><td rowspan="1" colspan="1">0.05–0.06</td><td rowspan="1" colspan="1">0.05–0.06</td></tr><tr><td rowspan="1" colspan="1">Antennal segment II</td><td rowspan="1" colspan="1">0.040–0.045</td><td rowspan="1" colspan="1">0.04–0.05</td><td rowspan="1" colspan="1">0.04–0.05</td></tr><tr><td rowspan="1" colspan="1">Antennal segment III</td><td rowspan="1" colspan="1">0.16–0.21</td><td rowspan="1" colspan="1">0.11–0.16</td><td rowspan="1" colspan="1">0.23–0.31</td></tr><tr><td rowspan="1" colspan="1">Antennal segment IV</td><td rowspan="1" colspan="1">0.075–0.085</td><td rowspan="1" colspan="1">0.07–0.09</td><td rowspan="1" colspan="1">0.13–0.17</td></tr><tr><td rowspan="1" colspan="1">Antennal segment V</td><td rowspan="1" colspan="1">0.065–0.080</td><td rowspan="1" colspan="1">0.07–0.09</td><td rowspan="1" colspan="1">0.11–0.14</td></tr><tr><td rowspan="1" colspan="1">Antennal segment VIb</td><td rowspan="1" colspan="1"/><td rowspan="1" colspan="1">0.06–0.08</td><td rowspan="1" colspan="1">0.08–0.10</td></tr><tr><td rowspan="1" colspan="1">Processus terminalis</td><td rowspan="1" colspan="1">0.11–0.15</td><td rowspan="1" colspan="1">0.15–0.19</td><td rowspan="1" colspan="1">0.21–0.31</td></tr><tr><td rowspan="1" colspan="1">Length of setae on ant. seg. III</td><td rowspan="1" colspan="1">0.01–0.015</td><td rowspan="1" colspan="1">0.011–0.014</td><td rowspan="1" colspan="1">0.013–0.015</td></tr><tr><td rowspan="1" colspan="1">Ant. seg, III basal diameter</td><td rowspan="1" colspan="1">0.02</td><td rowspan="1" colspan="1">0.016–0.020</td><td rowspan="1" colspan="1">0.02–0.03</td></tr><tr><td rowspan="1" colspan="1">Ultimate rostral segment (URS)</td><td rowspan="1" colspan="1">0.09–0.095</td><td rowspan="1" colspan="1">0.08–0.09</td><td rowspan="1" colspan="1">0.08–0.09</td></tr><tr><td rowspan="1" colspan="1">Basal width of URS</td><td rowspan="1" colspan="1">0.045–0.055</td><td rowspan="1" colspan="1">0.04–0.05</td><td rowspan="1" colspan="1">0.04–0.05</td></tr><tr><td rowspan="1" colspan="1">Hind femur length</td><td rowspan="1" colspan="1">0.26–0.30</td><td rowspan="1" colspan="1">0.26–0.30</td><td rowspan="1" colspan="1">0.35–0.45</td></tr><tr><td rowspan="1" colspan="1">Hind tibia length</td><td rowspan="1" colspan="1">0.38–0.43</td><td rowspan="1" colspan="1">0.45–0.50</td><td rowspan="1" colspan="1">0.68–0.81</td></tr><tr><td rowspan="1" colspan="1">Midlength width of hind tibia</td><td rowspan="1" colspan="1">0.025–0.30</td><td rowspan="1" colspan="1">0.04–0.05</td><td rowspan="1" colspan="1">0.02–0.03</td></tr><tr><td rowspan="1" colspan="1">Hind tarsus segment II</td><td rowspan="1" colspan="1">0.06–0.065</td><td rowspan="1" colspan="1">0.06–0.07</td><td rowspan="1" colspan="1">0.06–0.07</td></tr><tr><td rowspan="1" colspan="1">Length of setae on hind tibia</td><td rowspan="1" colspan="1">0.02–0.025</td><td rowspan="1" colspan="1">0.021–0.026</td><td rowspan="1" colspan="1">0.025–0.028</td></tr><tr><td rowspan="1" colspan="1">Siphunculus length</td><td rowspan="1" colspan="1">0.10–0.11</td><td rowspan="1" colspan="1">0.09–0.10</td><td rowspan="1" colspan="1">0.09–0.10</td></tr><tr><td rowspan="1" colspan="1">Siphunculus basal width</td><td rowspan="1" colspan="1">0.045–0.07</td><td rowspan="1" colspan="1">0.05–0.07</td><td rowspan="1" colspan="1">0.04–0.05</td></tr><tr><td rowspan="1" colspan="1">Siphunculus distal width</td><td rowspan="1" colspan="1">0.04–0.045</td><td rowspan="1" colspan="1">0.03–0.04</td><td rowspan="1" colspan="1">0.03–0.04</td></tr><tr><td rowspan="1" colspan="1">Cauda length</td><td rowspan="1" colspan="1">0.075–0.10</td><td rowspan="1" colspan="1">0.07–0.08</td><td rowspan="1" colspan="1">0.08–0.09</td></tr><tr><td rowspan="1" colspan="1">Basal width of cauda</td><td rowspan="1" colspan="1">0.075–0.09</td><td rowspan="1" colspan="1">0.09–0.11</td><td rowspan="1" colspan="1">0.09–0.11</td></tr><tr><td rowspan="1" colspan="1">Length of frontal setae</td><td rowspan="1" colspan="1">0.040–0.055</td><td rowspan="1" colspan="1">0.041–0.046</td><td rowspan="1" colspan="1">0.019–0.024</td></tr><tr><td rowspan="1" colspan="1">Length of marginal setae on tergum I</td><td rowspan="1" colspan="1">0.055–0.065</td><td rowspan="1" colspan="1">0.056–0.066</td><td rowspan="1" colspan="1">0.023–0.027</td></tr><tr><td rowspan="1" colspan="1">Length of dorsal setae on tergum VIII</td><td rowspan="1" colspan="1">0.060–0.080</td><td rowspan="1" colspan="1">0.058–0.074</td><td rowspan="1" colspan="1">0.031–0.039</td></tr></tbody></table></table-wrap><p>Head. Smooth dorsally, except top surface of median frontal tubercle which is rough. Median frontal tubercle poorly developed, lower than antennal tubercles which are more developed and have divergent inner faces, so that frons is shallowly “W”-shaped (<xref ref-type="fig" rid="F1">Figs 1</xref>, <xref ref-type="fig" rid="F3">18</xref>, <xref ref-type="fig" rid="F3">19</xref>); dorsum of head pigmented (<xref ref-type="fig" rid="F3">Fig. 18</xref>), ventral surface with sparse spinules. Dorsal cephalic setae thick and stiff, arising from tuberculate bases. Head with 3 pairs of frontal setae, 1 pair of dorsal setae between antennae, and 3 pairs of dorsal setae between eyes (<xref ref-type="fig" rid="F1">Figs 1</xref>, <xref ref-type="fig" rid="F3">19</xref>), frontal setae 2.0–2.8 times as long as basal diameter of antennal segment III. Eyes with about 25 facets. Antennae 5- or 6-segmented (<xref ref-type="fig" rid="F1">Figs 2</xref>, <xref ref-type="fig" rid="F1">3</xref>, <xref ref-type="fig" rid="F3">20</xref>), about 0.4 of body length; segments I–II segments slightly rough, segments III–V with weak imbrications, segment VI with distinctly transverse imbrications. Processus terminalis 2.2-2.9 × base of segment VI (6-segmented antennae). Antennal setae short and pointed, segments I–VI (I-V) respectively with 4–5, 3–4, 5–7, 3–4, 3–4, 2–3+2 (3-4, 3-4, 1-3, 3-4, 1-3+3-4) setae; apex of processus terminalis with 3 or 4 setae. Setae on segment III 0.5-0.9 times as long as basal diameter of the segment. Primary rhinaria ciliated, secondary rhinaria absent (<xref ref-type="fig" rid="F1">Figs 3</xref>, <xref ref-type="fig" rid="F3">20</xref>). Rostrum (<xref ref-type="fig" rid="F3">Fig. 18</xref>) reaching mid-coxae; ultimate rostral segment wedge-shaped, 1.6–2.0 times as long as its basal width, 1.3–1.6 times as long as second hind tarsal segment, with 2-3 accessory setae.</p><p>Thorax. Dorsum of thorax imperfectly pigmented (<xref ref-type="fig" rid="F3">Fig. 18</xref>). Pronotum with 3 pairs of spinal, 1 pair of pleural and 2 pairs of marginal setae. Mesosternal furca (<xref ref-type="fig" rid="F1">Figs 5</xref>, <xref ref-type="fig" rid="F3">22</xref>) with a short stem or separate arms. Base of femora with 2-3 small round pseudo-sensoria. Hind femur 1.9–2.3 times longer than antennal segment III (when antennae 6-segmented). Hind tibia 0.28–0.34 times as long as body. Setae on legs long and pointed, setae on hind tibiae 0.7–0.9 times as long as middle diameter of the segment. First tarsal chaetotaxy: 2, 2, 2.</p><p>Abdomen. Abdominal tergites smooth, and sclerotic (<xref ref-type="fig" rid="F3">Fig. 18</xref>). Dorsal setae of body numerous, long, thick and stiff, arising from tuberculate base. Marginal setae slightly longer than spinal and pleural setae. Ventral setae very sparse, fine and pointed, distinctly shorter than dorsal setae. Abdominal tergite I with 24–38 dorsal setae, tergite VIII with 4 setae, occasionally 3. Length of marginal setae on tergite I 3.0–4.1 times as long as basal diameter of antennal segment III; dorsal setae on tergite VIII 3.0–4.5 times as long as basal diameter of antennal segment III. Spiracles small, oval or reniform, opened; spiracular plates oval. Siphunculi (<xref ref-type="fig" rid="F1">Figs 6</xref>, <xref ref-type="fig" rid="F1">7</xref>, <xref ref-type="fig" rid="F3">23</xref>, <xref ref-type="fig" rid="F3">24</xref>) short and tapering, with distinct imbrication and a well-developed flange, 1.5–2.5 times as long as their basal width, 1.1–1.5 times as long as cauda; siphunculi of 7 specimens with 1 long seta (<xref ref-type="fig" rid="F1">Figs 7</xref>, <xref ref-type="fig" rid="F3">24</xref>). Cauda (<xref ref-type="fig" rid="F1">Figs 8</xref>, <xref ref-type="fig" rid="F3">25</xref>) nearly helmet-shaped, with short rows of spinules; 0.8–1.2 times as long as basal width, with 4 long curved setae. Anal plate semi-circular, with short rows of large spinules; with 10–13 setae. Genital plate (<xref ref-type="fig" rid="F1">Figs 11</xref>, <xref ref-type="fig" rid="F3">28</xref>) transversely oval, with transverse rows of spinules; 2 anterior setae, 10–12 posterior setae along margin uniformly distributed.</p><p><italic>Alate viviparous female</italic>: Body elliptical, 1.50–1.64 mm long, 0.69–0.79 mm wide. For morphometric data see <xref ref-type="table" rid="T1">Table 1</xref>.</p></tp:treatment-sec><tp:treatment-sec sec-type="Mounted specimens"><title>Mounted specimens.</title><p>Head. Median frontal tubercle weakly developed, slightly lower than antennal tubercles which are more developed with divergent inner faces, frons “W”-shaped (<xref ref-type="fig" rid="F2">Figs 12</xref>, <xref ref-type="fig" rid="F4">30</xref>); dorsum of head pigmented (<xref ref-type="fig" rid="F4">Figs 29</xref>, <xref ref-type="fig" rid="F4">30</xref>); ventral surface of head with sparse spinules. Head with 3 pairs of frontal setae, 2 pairs of dorsal setae between antennae, and 2 pairs of setae between eyes (<xref ref-type="fig" rid="F2">Figs 12</xref>, <xref ref-type="fig" rid="F4">30</xref>). Frontal setae 0.9-1.0 times as long as basal diameter of antennal segment III. Antennae 6-segmented (<xref ref-type="fig" rid="F2">Figs 13</xref>, <xref ref-type="fig" rid="F2">14</xref>, <xref ref-type="fig" rid="F4">31</xref>) 0.5–0.7 times as long as body; ventral side of segment I with weak spinulose imbrications, ventral sides of segment II-VI with imbrications. Antennal setae pointed, segments I–VI each with 4-5, 4-5, 6-11, 3-5, 3-5, 2+0, respectively, apex of processus terminalis with 3-4 setae. Setae on segment III 0.5–0.7 times as long as basal diameter of the segment. Primary rhinaria ciliated. Secondary rhinaria large and round, segment III with 18–34, segment VI with 7–12, and segment V with 1–3 (<xref ref-type="fig" rid="F2">Figs 13</xref>, <xref ref-type="fig" rid="F2">14</xref>, <xref ref-type="fig" rid="F4">31</xref>). Ultimate rostral segment 1.8–2.2 times as long as its basal width, 1.3–1.4 times as long as second hind tarsal segment, with 2-4 pairs of accessory setae.</p><p>Thorax. Dorsum of thorax completely sclerotized (<xref ref-type="fig" rid="F4">Fig. 29</xref>). Pronotum with 2–3 spinal setae, 1 pair of pleural and 1 pair of marginal setae. Base of femora with 3–5 small and round pseudo-sensoria, basal 1/3 rather thin; hind femur 1.4–1.7 times as long as antennal segment III. Hind tibia 0.4–0.5 times as long as body. Setae on hind tibiae 0.9–1.0 times as long as middle diameter of the segment.</p><p>Abdomen. Abdominal tergites each with one pair of marginal patches and an imperfect dark spino-pleural band; those on tergites I-III and VIII narrow; marginal patches with spinulose short stripes (<xref ref-type="fig" rid="F4">Fig. 29</xref>). Dorsal setae numerous, thick, stiff and pointed, arising from tuberculate base; ventral setae very sparse, fine and pointed, approx. as long as dorsal setae. Abdominal tergite I with 12–16 spino-pleural and 4–6 marginal setae, tergite II with 14–20 spino-pleural and 10–14 marginal setae, tergite III with 14–22 spino-pleural and 11–14 marginal setae, tergite IV with 14–21 spino-pleural and 11–14 marginal setae, tergite V with 14–17 spino-pleural and 8–10 marginal setae, tergite VI with 8–13 spino-pleural and 8–10 marginal setae, tergite VII with 7–10 dorsal setae, tergite VIII with 3–5 setae. Marginal setae on tergite I 0.9–1.3 times as long as basal diameter of antennal segment III; dorsal setae on tergite VIII 1.3–1.9 times as long as basal diameter of antennal segment III. Siphunculi similar in shape to those of apterous viviparous females; 5 of 12 specimens each with 1 long seta on siphunculi (<xref ref-type="fig" rid="F2">Figs 15</xref>, <xref ref-type="fig" rid="F4">32</xref>); 2.3–2.6 times as long as their basal width, 1.0–1.2 times as long as cauda.</p></tp:treatment-sec><tp:treatment-sec sec-type="Type series"><title>Type series.</title><p>Holotype: apterous viviparous female, China: Yunnan Province, Kunming City (Heilongtan Town), 11 Dec. 2012, No. Y9259-1-2-2, on <italic><tp:taxon-name>Isodon eriocalyx</tp:taxon-name></italic>, coll. J.X. Pu. Paratypes: 12 apterous viviparous females and 11 alate viviparous females, with the same collection data as holotype; 12 apterous viviparous females and1 alate viviparous female, 27 Oct. 2011, No. Y9162, on <italic><tp:taxon-name>Isodon eriocalyx</tp:taxon-name></italic>, coll. J.X. Pu. The holotype and paratypes of the new species are deposited in the National Zoological Museum of China, Institute of Zoology, Chinese Academy of Sciences, Beijing.</p></tp:treatment-sec><tp:treatment-sec sec-type="Biology"><title>Biology.</title><p>The species colonizes the underside of the leaves of the host plant, <italic><tp:taxon-name>Isodon eriocalyx</tp:taxon-name></italic>, inducing the leaves to become curled, swollen or blistered to form “pseudogalls”, and causing stunting of growth (<xref ref-type="fig" rid="F5">Figs 36</xref>, <xref ref-type="fig" rid="F5">37</xref>, <xref ref-type="fig" rid="F5">38</xref>).</p><p>Apterae with 5-segmented antennae and 6-segmented antennae occur at different times of year, the former in October, the latter in December. Seemingly, there is a seasonal effect on morphology in this species. No sexual morphs were observed.</p><fig id="F1" position="float" orientation="portrait"><label>Figures 1–11.</label><caption><p><italic><tp:taxon-name>Nigritergaphis crassisetosa</tp:taxon-name></italic> sp. n. Apterous viviparous female: <bold>1</bold> dorsal view of head <bold>2</bold> antennal segments I–IV <bold>3</bold> antennal segments V–VI <bold>4</bold> ultimate rostral segment <bold>5</bold> mesosternal furca <bold>6, 7</bold> siphunculi <bold>8</bold> cauda <bold>9</bold> anal plate <bold>10</bold> hind tarsal segment <bold>11</bold> genital plate.</p></caption><graphic xmlns:xlink="http://www.w3.org/1999/xlink" xlink:href="ZooKeys-359-001-g001.jpg" position="float" orientation="portrait" xlink:type="simple"/></fig><fig id="F2" position="float" orientation="portrait"><label>Figures 12–17.</label><caption><p><italic><tp:taxon-name>Nigritergaphis crassisetosa</tp:taxon-name></italic> sp. n. Alate viviparous female: <bold>12</bold> dorsal view of head <bold>13</bold> antennal segments I–IV <bold>14</bold> antennal segments V–VI <bold>15</bold> siphunculus <bold>16</bold> cauda <bold>17</bold> anal plate.</p></caption><graphic xmlns:xlink="http://www.w3.org/1999/xlink" xlink:href="ZooKeys-359-001-g002.jpg" position="float" orientation="portrait" xlink:type="simple"/></fig><fig id="F3" position="float" orientation="portrait"><label>Figures 18–28.</label><caption><p><italic><tp:taxon-name>Nigritergaphis crassisetosa</tp:taxon-name></italic> sp. n. Apterous viviparous female: <bold>18</bold> dorsal view of body <bold>19</bold> dorsal view of head <bold>20</bold> antennal segments I–VI <bold>21</bold> ultimate rostral segment <bold>22</bold> mesosternal furca <bold>23, 24</bold> siphunculi <bold>25</bold> cauda <bold>26</bold> anal plate <bold>27</bold> hind tarsal segment <bold>28</bold> genital plate.</p></caption><graphic xmlns:xlink="http://www.w3.org/1999/xlink" xlink:href="ZooKeys-359-001-g003.jpg" position="float" orientation="portrait" xlink:type="simple"/></fig><fig id="F4" position="float" orientation="portrait"><label>Figures 29–35.</label><caption><p><italic><tp:taxon-name>Nigritergaphis crassisetosa</tp:taxon-name></italic> sp. n. Alate viviparous female: <bold>29</bold> dorsal view of body <bold>30</bold> dorsal view of head <bold>31</bold> antennal segments I–VI <bold>32</bold> siphunculus <bold>33</bold> cauda <bold>34</bold> anal plate <bold>35</bold> genital plate and gonapophyses.</p></caption><graphic xmlns:xlink="http://www.w3.org/1999/xlink" xlink:href="ZooKeys-359-001-g004.jpg" position="float" orientation="portrait" xlink:type="simple"/></fig><fig id="F5" position="float" orientation="portrait"><label>Figures 36–38.</label><caption><p><italic><tp:taxon-name>Nigritergaphis crassisetosa</tp:taxon-name></italic> sp. n. <bold>36</bold> damaged shoots of host plants <bold>37</bold> pseudo-galls (leaf roll-like) <bold>38</bold> aphids in the pseudo-gall.</p></caption><graphic xmlns:xlink="http://www.w3.org/1999/xlink" xlink:href="ZooKeys-359-001-g005.jpg" position="float" orientation="portrait" xlink:type="simple"/></fig></tp:treatment-sec><tp:treatment-sec sec-type="Taxonomic notes"><title>Taxonomic notes.</title><p><xref ref-type="bibr" rid="B1">Blackman and Eastop (2006</xref>, <xref ref-type="bibr" rid="B2">2013</xref>) provided a key to all apterous viviparous females on the plant genus <italic><tp:taxon-name>Isodon</tp:taxon-name></italic>. The new species can be inserted as an additional couplet (couplet 3a) in their key:</p><table-wrap content-type="key" position="anchor" orientation="portrait"><table><tbody><tr><td rowspan="1" colspan="1">1</td><td rowspan="1" colspan="1">SIPH strongly swollen, with maximum diameter of swollen part more than 2 × minimum diameter of stem, smooth except for a small subapical polygonal reticulation. SIPH 5.4–8.2 × cauda</td><td rowspan="1" colspan="1"><italic><tp:taxon-name>Eucarazzia elegans</tp:taxon-name></italic></td></tr><tr><td rowspan="1" colspan="1">–</td><td rowspan="1" colspan="1">SIPH not swollen or much less swollen, and less than 3.5 × cauda</td><td rowspan="1" colspan="1">2</td></tr><tr><td rowspan="1" colspan="1">2</td><td rowspan="1" colspan="1">Dorsal hairs long, 2–4 × longer than Ant. III BD</td><td rowspan="1" colspan="1">3</td></tr><tr><td rowspan="1" colspan="1">–</td><td rowspan="1" colspan="1">Dorsal hairs all or mostly less than 1.5 × Ant. III BD</td><td rowspan="1" colspan="1">6</td></tr><tr><td rowspan="1" colspan="1">3</td><td rowspan="1" colspan="1">Cuticle of head spiculose or granulose dorsally. Dorsal hairs with blunt or pointed apices</td><td rowspan="1" colspan="1"><italic><tp:taxon-name>Eumyzus clinopodii</tp:taxon-name></italic></td></tr><tr><td rowspan="1" colspan="1">–</td><td rowspan="1" colspan="1">Cuticle of head smooth. Dorsal hairs with expanded apices or pointed apices</td><td rowspan="1" colspan="1">3a</td></tr><tr><td rowspan="1" colspan="1">3a</td><td rowspan="1" colspan="1">Dorsal hairs with pointed apices. Ant. III without secondary rhinaria. First tarsal chaetotaxy: 2, 2, 2. SIPH 1.0–1.2 × cauda which is approximately helmet-shaped</td><td rowspan="1" colspan="1"><italic><tp:taxon-name>Nigritergaphis crassisetosa</tp:taxon-name></italic> sp. n.</td></tr><tr><td rowspan="1" colspan="1">–</td><td rowspan="1" colspan="1">Dorsal hairs with expanded apices. Ant. III with secondary rhinaria. First tarsal chaetotaxy: 3, 3, 3. SIPH 1.2-c.2.5 × cauda which is slender, triangular</td><td rowspan="1" colspan="1">4</td></tr></tbody></table></table-wrap><p>Couplets 4 to 20 without modification.</p></tp:treatment-sec><ref-list><ref id="B1"><mixed-citation xmlns:xlink="http://www.w3.org/1999/xlink" xlink:type="simple"><person-group><name name-style="western"><surname>Blackman</surname><given-names>RL</given-names></name><name name-style="western"><surname>Eastop</surname><given-names>VF</given-names></name></person-group> (<year>2006</year>) <article-title>Aphids on the World’s Herbaceous Plants and Shrubs.</article-title><publisher-name>John Wiley &amp; Sons, Ltd.</publisher-name>, <publisher-loc>Chichester, England</publisher-loc>, <lpage>1439</lpage> pp.</mixed-citation></ref><ref id="B2"><mixed-citation xmlns:xlink="http://www.w3.org/1999/xlink" xlink:type="simple"><person-group><name name-style="western"><surname>Blackman</surname><given-names>RL</given-names></name><name name-style="western"><surname>Eastop</surname><given-names>VF</given-names></name></person-group> (<year>2013</year>) <source>“Aphids on world’s plants-An online identification and information guide”</source>. <ext-link ext-link-type="uri" xlink:href="http://www.aphidsonworldsplants.info/" xlink:type="simple">http://www.aphidsonworldsplants.info/</ext-link><comment>[accessed on 27 October 2013]</comment></mixed-citation></ref></ref-list></tp:taxon-treatment>
